# Supplementary material for: Iterative orthology prediction uncovers new mitochondrial proteins and identifies C12orf62 as the human ortholog of COX14, a protein involved in the assembly of cytochrome c oxidase
Source: Genome Biol. 2012 Feb 22;13(2):R12. doi: 10.1186/gb-2012-13-2-r12 (PMC3334569; doi:10.1186/gb-2012-13-2-r12)
Supplement: Additional file 1 — Additional Table S6 - human orthologs of fungal mitochondrial proteins. [file gb-2012-13-2-r12-S1.XLS]

## Sheet: orthology data
Human gene identifier	Entrez GeneID	Mouse GeneID	Human gene name	S. pombe ortholog (id)	S. pombe ortholog (name)	S. pombe pipeline phase	S. cerevisiae ortholog (id)	S. cerevisiae ortholog (name)	S. cerevisiae pipeline phase	Annotated localization in mammals	Previously not shown to localize to mitochondria	Predicted mitochondrial localization (probabilistic integration)
ENSG00000004779	4706	70316	NDUFAB1	SPAC4H3.09	SPAC4H3.09	sequence	YKL192C	ACP1	sequence	mitochondrion
ENSG00000004961	3052	15159	HCCS	SPAC24C9.02c	SPAC24C9.02c	sequence	YAL039C	CYC3	sequence	mitochondrion
ENSG00000006695	1352	70383	COX10	SPBC365.02c	cox10	sequence	YPL172C	COX10	sequence	mitochondrion
ENSG00000006744	60528	68626	ELAC2	SPAC1D4.10	trz2	sequence	YKR079C	TRZ1	sequence	mitochondrion
ENSG00000009413	5980	19714	REV3L	SPAC688.10	rev3	sequence	YPL167C	REV3	sequence		1
ENSG00000011052	4830	18102	NME1	SPAC806.07	ndk1	sequence	YKL067W	YNK1	sequence	mitochondrion, cytosol, nucleus
ENSG00000011376	23395	102436	LARS2	SPAC4G8.09	SPAC4G8.09	sequence	YLR382C	NAM2	sequence	mitochondrion
ENSG00000013306	51629	68066	SLC25A39	SPBP23A10.06	SPBP23A10.06	sequence	YGR257C	MTM1	sequence	mitochondrion
ENSG00000014919	1355	226139	COX15	SPAC22E12.10c	etp1	sequence	YER141W	COX15	sequence	mitochondrion
ENSG00000027001	4285	70478	MIPEP	SPAC1F3.10c	oct1	sequence	YKL134C	OCT1	sequence	mitochondrion
ENSG00000042286	84883	71361	AIFM2	SPBC947.15c	SPBC947.15c	HMM	YNR074C	AIF1	sequence	cytosol, mitochondrion
ENSG00000043514	54802	66966	TRIT1	SPAC343.15	tit1	sequence	YOR274W	MOD5	sequence	mitochondrion
ENSG00000048544	55173	64657	MRPS10	SPBC211.01	rsm10	sequence	YDR041W	RSM10	profile	mitochondrion, cytoskeleton
ENSG00000050393	63933	76137	CCDC90A	SPAC2C4.09	SPAC2C4.09	profile	YFL046W	FMP32	sequence	mitochondrion
ENSG00000055950	84545	94067	MRPL43	SPBC19C2.12	mrpl51	sequence	YPR100W	MRPL51	sequence	mitochondrion
ENSG00000059691	5188	229487	PET112L	SPAC343.13	SPAC343.13	sequence	YBL080C	PET112	sequence	mitochondrion
ENSG00000060762	51660	55951	BRP44L	SPCC1235.11	SPCC1235.11	sequence	YGL080W	FMP37	sequence	mitochondrion
ENSG00000060982	586	12035	BCAT1	SPBC428.02c	eca39	profile	YHR208W	BAT1	HMM	cytosol, mitochondrion
ENSG00000061794	60488	232536	MRPS35	SPAC2F7.15	rsm24	profile	YDR175C	RSM24	profile	mitochondrion
ENSG00000062485	1431	12974	CS	SPAC6C3.04	cit1	sequence	YNR001C	CIT1	sequence	mitochondrion
ENSG00000063761	57143	72113	ADCK1	SPBC15C4.02	SPBC15C4.02	sequence	YLR253W	YLR253W	sequence	mitochondrion
ENSG00000065057	4913	18207	NTHL1	SPAC30D11.07	nth1	sequence	YAL015C	NTG1	sequence	mitochondrion, nucleus
ENSG00000065833	4199	17436	ME1	SPCC794.12c	mae2	sequence	YKL029C	MAE1	sequence	mitochondrion
ENSG00000066926	2235	14151	FECH	SPCC320.09	hem15	sequence	YOR176W	HEM15	sequence	mitochondrion
ENSG00000067704	55699	381314	IARS2	SPCC18B5.08c	SPCC18B5.08c	sequence	YPL040C	ISM1	sequence	mitochondrion
ENSG00000067829	3421	15929	IDH3G	SPAC11G7.03	idh1	sequence	YNL037C	IDH1	sequence	mitochondrion
ENSG00000069998	27440	214932	CECR5	SPAC22A12.08c	SPAC22A12.08c	sequence	YKR070W	YKR070W	sequence	mitochondrion
ENSG00000074582	617	66821	BCS1L	SPAC644.07	SPAC644.07	sequence	YDR375C	BCS1	sequence	mitochondrion
ENSG00000075336	29090	67105	C18orf55	SPBC1289.09	tim21	sequence	YGR033C	TIM21	profile	mitochondrion
ENSG00000075415	5250	18674	SLC25A3	SPBC1703.13c	SPBC1703.13c	sequence	YER053C	PIC2	sequence	mitochondrion, plasma membrane
ENSG00000076043	25996	104444	REXO2	SPBC1347.07	rex2	sequence	YLR059C	REX2	sequence	mitochondrion, nucleus
ENSG00000076248	7374	22256	UNG	SPCC1183.06	ung1	sequence	YML021C	UNG1	sequence	mitochondrion, nucleus
ENSG00000078872	9054	18041	NFS1	SPBC21D10.11c	nfs1	sequence	YCL017C	NFS1	sequence	mitochondrion
ENSG00000082515	29093	216767	MRPL22	SPCC1739.02c	mrpl22	sequence	YNL177C	MRPL22	profile	mitochondrion
ENSG00000083520	22894	72662	DIS3	SPBC26H8.10	dis3	sequence	YOL021C	DIS3	sequence	cytosol	1
ENSG00000083720	5019	67041	OXCT1	SPAC1952.09c	SPAC1952.09c	profile	YBL015W	ACH1	profile	mitochondrion
ENSG00000085760	4528	76784	MTIF2	SPBC1271.15c	SPBC1271.15c	sequence	YOL023W	IFM1	sequence	mitochondrion
ENSG00000086504	10573	68611	MRPL28	SPBC14C8.10	mrpl24	sequence	YMR193W	MRPL24	sequence	mitochondrion
ENSG00000087157	9489	74451	PGS1	SPBP18G5.02	SPBP18G5.02	sequence	YCL004W	PGS1	sequence	mitochondrion, endoplasmic reticulum
ENSG00000087470	10059	74006	DNM1L	SPBC12C2.08	dnm1	sequence	YLL001W	DNM1	sequence	cytosol, mitochondrion, Golgi apparatus, endoplasmic reticulum
ENSG00000088682	57017	67914	COQ9	SPAC19G12.11	coq9	sequence	YLR201C	COQ9	sequence	mitochondrion
ENSG00000089154	10985	231659	GCN1L1	SPAC18G6.05c	SPAC18G6.05c	sequence	YGL195W	GCN1	sequence		1
ENSG00000090263	51650	14548	MRPS33	SPBC30D10.12c	rsm27	HMM	YGR215W	RSM27	HMM	mitochondrion
ENSG00000090861	16	234734	AARS	SPAC23C11.09	ala1	sequence	YOR335C	ALA1	sequence	cytosol	1
ENSG00000091140	1738	13382	DLD	SPAC1002.09c	dld1	sequence	YFL018C	LPD1	sequence	mitochondrion, vacuole, cytoplasmic vesicle
ENSG00000091483	2271	14194	FH	SPCC18.18c	fum1	sequence	YPL262W	FUM1	sequence	mitochondrion, plasma membrane
ENSG00000099624	513	66043	ATP5D	SPBC13E7.04	atp16	sequence	YDL004W	ATP16	sequence	mitochondrion
ENSG00000099797	9524	106529	GPSN2	SPBC646.07c	SPBC646.07c	sequence	YDL015C	TSC13	sequence	endoplasmic reticulum	1
ENSG00000099800	26517	30055	TIMM13	SPAC17C9.09c	tim13	sequence	YGR181W	TIM13	sequence	mitochondrion
ENSG00000099821	5442	216151	POLRMT	SPAC26H5.12	rpo41	sequence	YFL036W	RPO41	sequence	mitochondrion
ENSG00000100033	5625	19125	PRODH	SPCC70.03c	SPCC70.03c	sequence	YLR142W	PUT1	sequence	mitochondrion
ENSG00000100075	6576	13358	SLC25A1	SPAC19G12.05	SPAC19G12.05	sequence	YBR291C	CTP1	sequence	mitochondrion
ENSG00000100141	23761	320951	PISD	SPBC16E9.18	SPBC1E8.01	sequence	YNL169C	PSD1	sequence	mitochondrion
ENSG00000100209	150274	100900	HSCB	SPAC144.08	SPAC144.08	sequence	YGL018C	JAC1	sequence	mitochondrion
ENSG00000100216	56993	223696	TOMM22	SPAC17H9.16	tom22	profile	YNL131W	TOM22	profile	mitochondrion
ENSG00000100294	27349	223722	MCAT	SPAC11G7.05c	SPAC11G7.05c	sequence	YOR221C	MCT1	HMM	mitochondrion
ENSG00000100347	25813	68653	SAMM50	SPAC17C9.06	sam50	sequence	YNL026W	SAM50	sequence	mitochondrion
ENSG00000100412	50	11429	ACO2	SPAC24C9.06c	SPAC24C9.06c	sequence	YLR304C	ACO1	sequence	mitochondrion, nucleus
ENSG00000100416	55687	72026	TRMU	SPAC23H4.04	SPAC23H4.04	sequence	YDL033C	SLM3	sequence	mitochondrion
ENSG00000100523	80821	114874	DDHD1	SPAC20G8.02	SPAC20G8.02	sequence	YOR022C	YOR022C	sequence		1
ENSG00000100575	26520	30056	TIMM9	SPCC24B10.05	tim9	sequence	YEL020W-A	TIM9	sequence	mitochondrion
ENSG00000101019	55245	56046	UQCC	SPCC4B3.17	cbp3	sequence	YPL215W	CBP3	sequence	cytoplasmic vesicle, mitochondrion
ENSG00000101166	51012	66390	SLMO2	SPBC36.10	SPBC36.10	sequence	YLR168C	YLR168C	sequence	mitochondrion
ENSG00000101323	54363	15112	HAO1	SPAPB1A11.03	SPAPB1A11.03	sequence	YML054C	CYB2	sequence	microbody	1
ENSG00000103356	124454	67417	EARS2	SPAPB1A10.11c	SPAPB1A10.11c	sequence	YOL033W	MSE1	HMM	mitochondrion
ENSG00000103423	9093	83945	DNAJA3	SPCC4G3.14	mdj1	sequence	YFL016C	MDJ1	HMM	cytosol, mitochondrion, nucleus
ENSG00000103502	10423	52858	CDIPT	SPAC1D4.08	pis1	sequence	YPR113W	PIS1	sequence		1
ENSG00000103707	123263	69606	MTFMT	SPAC1805.09c	fmt1	sequence	YBL013W	FMT1	sequence	mitochondrion
ENSG00000104687	2936	14782	GSR	SPBC17A3.07	pgr1	sequence	YPL091W	GLR1	sequence	cytosol, mitochondrion
ENSG00000104835	54938	71984	SARS2	SPAC25B8.06c	SPAC25B8.06c	sequence	YHR011W	DIA4	sequence	mitochondrion
ENSG00000104907	55621	212528	TRMT1	SPBC25D12.05	trm1	sequence	YDR120C	TRM1	HMM		1
ENSG00000104980	10469	21856	TIMM44	SPBC14C8.02	tim44	sequence	YIL022W	TIM44	sequence	mitochondrion
ENSG00000105135	10994	216136	ILVBL	SPBP35G2.07	ilv1	HMM	YMR108W	ILV2	HMM		1
ENSG00000105197	92609	66525	TIMM50	SPBC17A3.01c	tim50	sequence	YPL063W	TIM50	sequence	mitochondrion, nucleus
ENSG00000105364	51073	66163	MRPL4	SPBC2D10.08c	SPBC2D10.08c	sequence	YML025C	YML6	sequence	mitochondrion
ENSG00000105379	2109	110826	ETFB	SPAC1805.02c	SPAC1805.02c	sequence	YGR207C	YGR207C	sequence	mitochondrion
ENSG00000105486	3978	16881	LIG1	SPAC20G8.01	cdc17	sequence	YDL164C	CDC9	sequence	nucleus	1
ENSG00000105819	9512	73078	PMPCB	SPBP23A10.15c	qcr1	sequence	YLR163C	MAS1	sequence	mitochondrion
ENSG00000106028	6742	381760	SSBP1	SPAC2F3.04c	rim1	profile	YCR028C-A	RIM1	profile	mitochondrion
ENSG00000106077	83451	68758	ABHD11	SPAC22H12.03	SPAC22H12.03	sequence	YGR031W	YGR031W	sequence	mitochondrion
ENSG00000106105	2617	353172	GARS	SPAC3F10.03	grs1	sequence	YBR121C	GRS1	sequence	cytosol, mitochondrion, cytoplasmic vesicle
ENSG00000106404	24146	60363	CLDN15	SPBC11G11.01	fis1	sequence	YIL065C	FIS1	sequence	mitochondrion
ENSG00000106591	64983	75398	MRPL32	SPBC1604.13c	mrpl32	profile	YCR003W	MRPL32	sequence	mitochondrion
ENSG00000107959	10531	69617	PITRM1	SPBC119.17	SPBC577.01	sequence	YDR430C	CYM1	sequence	mitochondrion, nucleus
ENSG00000108561	708	12261	C1QBP	SPBC776.07	SPBC776.07	sequence	YIL070C	MAM33	HMM	mitochondrion, plasma membrane
ENSG00000108826	51264	94064	MRPL27	SPAP19A11.05c	mrp7	sequence	YNL005C	MRP7	sequence	mitochondrion
ENSG00000109519	80273	17713	GRPEL1	SPBC3B9.19	mge1	sequence	YOR232W	MGE1	sequence	mitochondrion
ENSG00000110871	84274	52064	COQ5	SPCC4G3.04c	coq5	sequence	YML110C	COQ5	sequence	mitochondrion
ENSG00000110955	506	11947	ATP5B	SPAC222.12c	atp2	sequence	YJR121W	ATP2	sequence	mitochondrion, cell surface, plasma membrane
ENSG00000111775	1337	12861	COX6A1	SPCC1739.09c	cox13	sequence	YGL191W	COX13	sequence	mitochondrion
ENSG00000112031	54516	108853	MTRF1L	SPAC2F7.17	SPAC2F7.17	sequence	YGL143C	MRF1	sequence	mitochondrion
ENSG00000112096	6648	20656	SOD2	SPAC1486.01	SPAC1486.01	sequence	YHR008C	SOD2	sequence	mitochondrion
ENSG00000113013	3313	15526	HSPA9	SPAC664.11	ssc1	sequence	YJR045C	SSC1	sequence	mitochondrion, cell surface
ENSG00000114021	56954	52633	NIT2	SPAC26A3.11	SPAC26A3.11	sequence	YLR351C	NIT3	sequence	mitochondrion		1
ENSG00000114120	55186	192287	SLC25A36	SPAC688.09	SPAC688.09	sequence	YBR192W	RIM2	sequence	mitochondrion
ENSG00000114686	11222	94062	MRPL3	SPAC644.17c	mrpl9	sequence	YGR220C	MRPL9	sequence	mitochondrion
ENSG00000115159	2820	14571	GPD2	SPCC1223.03c	gut2	sequence	YIL155C	GUT2	sequence	mitochondrion
ENSG00000115204	4358	17527	MPV17	SPAC3G6.05	SPAC3G6.05	sequence	YLR251W	SYM1	sequence	mitochondrion
ENSG00000115364	9801	56284	MRPL19	SPAC343.02	img1	sequence	YCR046C	IMG1	profile	mitochondrion, nucleus
ENSG00000115541	3336	15528	HSPE1	SPCC550.06c	hsp10	sequence	YOR020C	HSP10	sequence	mitochondrion
ENSG00000116353	51102	26922	MECR	SPAC26F1.04c	etr1	sequence	YBR026C	ETR1	sequence	mitochondrion
ENSG00000116459	515	11950	ATP5F1	SPBC1604.07	atp4	sequence	YPL078C	ATP4	sequence	mitochondrion
ENSG00000116874	10352	70560	WARS2	SPAC3G9.13c	msw1	sequence	YDR268W	MSW1	sequence	mitochondrion
ENSG00000116898	64960	66407	MRPS15	SPBC11B10.04c	mrps28	sequence	YDR337W	MRPS28	sequence	mitochondrion, nucleus
ENSG00000117118	6390	67680	SDHB	SPAC140.01	sdh2	sequence	YLL041C	SDH2	sequence	mitochondrion
ENSG00000117593	55157	226539	DARS2	SPCC736.06	SPCC736.06	sequence	YPL104W	MSD1	sequence	mitochondrion, nucleus
ENSG00000119689	1743	78920	DLST	SPBC776.15c	SPBC776.15c	sequence	YDR148C	KGD2	sequence	mitochondrion, nucleus
ENSG00000119723	51004	217707	COQ6	SPBC146.12	coq6	sequence	YGR255C	COQ6	sequence	mitochondrion
ENSG00000120333	63931	64659	MRPS14	SPAC23H3.07c	mrp2	sequence	YPR166C	MRP2	sequence	mitochondrion
ENSG00000121897	11019	79464	LIAS	SPBC8D2.15	SPBC8D2.15	sequence	YOR196C	LIP5	sequence	mitochondrion
ENSG00000122033	219402	76366	MTIF3	SPBC18E5.13	SPBC23G7.03	profile	YJL131C	YJL131C	HMM	mitochondrion
ENSG00000122140	51116	118451	MRPS2	SPAC24C9.10c	mrp4	sequence	YHL004W	MRP4	sequence	mitochondrion
ENSG00000122912	8034	73132	SLC25A16	SPAC17H9.08	SPAC17H9.08	sequence	YHR002W	LEU5	sequence	mitochondrion
ENSG00000123472	64756	230649	ATPAF1	SPAC3A12.12	atp11	sequence	YNL315C	ATP11	sequence	mitochondrion
ENSG00000124098	116151	67017	C20orf108	SPBC106.07c	SPBC106.07c	sequence	YGR147C	NAT2	profile		1
ENSG00000124172	514		ATP5E	SPBC31F10.15c	atp15	profile	YPL271W	ATP15	HMM	mitochondrion
ENSG00000125166	2806	14719	GOT2	SPBC725.01	SPBC725.01	sequence	YKL106W	AAT1	HMM	mitochondrion, plasma membrane
ENSG00000125434	399512	71998	SLC25A35	SPAC139.02c	oac1	sequence	YKL120W	OAC1	sequence	mitochondrion
ENSG00000125445	51081	50529	MRPS7	SPAC16E8.10c	SPAC16E8.10c	sequence	YJR113C	RSM7	profile	mitochondrion
ENSG00000125459	55154	229524	MSTO1	SPAC30C2.06c	dml1	sequence	YMR211W	DML1	sequence	mitochondrion
ENSG00000127184	1350		COX7C	SPAC24C9.16c	cox8	HMM	YLR395C	COX8	HMM	mitochondrion
ENSG00000127540	10975	66594	UQCR	SPBP4H10.08	qcr10	HMM	YHR001W-A	QCR10	HMM	mitochondrion
ENSG00000127554	2671	11692	GFER	SPAC3G6.08	erv1	sequence	YGR029W	ERV1	sequence	mitochondrion
ENSG00000128309	4357	246221	MPST	SPCC4B3.01	SPCP25A2.01c	sequence	YOR251C	YOR251C	sequence	mitochondrion
ENSG00000128626	6183	24030	MRPS12	SPAC4F8.06	SPAC4F8.06	sequence	YNR036C	YNR036C	sequence	mitochondrion
ENSG00000128694	64172	72085	OSGEPL1	SPCC1259.10	pgp1	sequence	YDL104C	QRI7	sequence	mitochondrion
ENSG00000129282	79922	217038	MRM1	SPBC1347.13c	SPBC1347.13c	sequence	YOR201C	MRM1	sequence	mitochondrion
ENSG00000130150	158747	76763	MOSPD2	SPAC589.09	SPAC589.09	HMM	YLR380W	CSR1	sequence		1
ENSG00000130299	84705	70359	GTPBP3	SPAC222.05c	mss1	sequence	YMR023C	MSS1	sequence	mitochondrion
ENSG00000130348	55278	76563	QRSL1	SPBC646.03	SPBC646.03	sequence	YMR293C	YMR293C	sequence	mitochondrion
ENSG00000130770	93974	11983	ATPIF1	SPCC70.02c	SPCC70.02c	HMM	YDL181W	INH1	HMM	mitochondrion, cell surface
ENSG00000132305	10989	76614	IMMT	SPBC2A9.07c	SPBC2A9.07c	profile	YKR016W	FMP13	profile	mitochondrion
ENSG00000132423	51805	230027	COQ3	SPCC162.05	coq3	sequence	YOL096C	COQ3	sequence	mitochondrion
ENSG00000132541	10247	15473	HRSP12	SPBC2G2.04c	mmf1	sequence	YIL051C	MMF1	sequence	mitochondrion, nucleus
ENSG00000132676	7818	65111	DAP3	SPBC29A3.15c	rsm23	sequence	YGL129C	RSM23	HMM	mitochondrion, nucleus
ENSG00000133028	6341	52892	SCO1	SPBC119.06	sco1	sequence	YBR037C	SCO1	sequence	mitochondrion
ENSG00000133511	5297	224020	PI4KA	SPBC577.06c	SPBC577.06c	sequence	YLR305C	STT4	sequence		1
ENSG00000133597	90956	57869	ADCK2	SPBC21C3.03	SPBC21C3.03	sequence	YPL109C	YPL109C	sequence	mitochondrion
ENSG00000133983	51241	66272	COX16	SPAC1486.08	SPAC1486.08	profile	YJL003W	COX16	profile	mitochondrion
ENSG00000134809	26519	30059	TIMM10	SPAC222.03c	tim10	sequence	YHR005C-A	MRS11	sequence	mitochondrion
ENSG00000135297	25821	68291	MTO1	SPBC30B4.06c	SPBC30B4.06c	sequence	YGL236C	MTO1	HMM	mitochondrion
ENSG00000135537	246269	215951	LACE1	SPBC115.02c	SPBC115.02c	sequence	YEL052W	AFG1	profile	mitochondrion
ENSG00000135587	6610	20598	SMPD2	SPBC32F12.01c	SPBC685.10c	sequence	YER019W	ISC1	sequence	plasma membrane	1
ENSG00000135776	23456	56199	ABCB10	SPBC9B6.09c	mdl1	sequence	YLR188W	MDL1	sequence	mitochondrion
ENSG00000135900	65080	69163	MRPL44	SPBC3B9.14c	mrpl3	sequence	YMR024W	MRPL3	sequence	mitochondrion
ENSG00000135940	1329		COX5B	SPAC1296.02	cox4	sequence	YGL187C	COX4	sequence	mitochondrion
ENSG00000135945	51455	56210	REV1	SPBC1347.01c	rev1	sequence	YOR346W	REV1	sequence	nucleus	1
ENSG00000135972	64965	69527	MRPS9	SPAC29A4.03c	SPAC29A4.03c	sequence	YBR146W	MRPS9	sequence	mitochondrion
ENSG00000136003	23479	66383	ISCU	SPAC227.13c	isu1	sequence	YPL135W	ISU1	HMM	cytosol, mitochondrion, nucleus
ENSG00000136143	8803	20916	SUCLA2	SPCC1620.08	SPCC1620.08	sequence	YGR244C	LSC2	sequence	mitochondrion
ENSG00000136371	10588	107885	MTHFS	SPBC1703.08c	SPBC1703.08c	sequence	YER183C	FAU1	sequence	mitochondrion, Golgi apparatus, plasma membrane
ENSG00000136463	51204	70207	CCDC44	SPBC8D2.12c	SPBC8D2.12c	sequence	YGR021W	YGR021W	sequence	mitochondrion
ENSG00000136522	57129	74600	MRPL47	SPCC4G3.06c	mrpl4	sequence	YLR439W	MRPL4	HMM	mitochondrion
ENSG00000136758	10730	27377	YME1L1	SPCC965.04c	SPCC965.04c	sequence	YPR024W	YME1	sequence	mitochondrion
ENSG00000136877	2356	14287	FPGS	SPBC1709.17	SPBC1709.17	sequence	YOR241W	MET7	sequence	cytosol, mitochondrion
ENSG00000137288	84300	67267	C6orf125	SPBC947.14c	SPBC947.14c	HMM	YBR120C	CBP6	HMM	mitochondrion
ENSG00000137513	79731	244141	NARS2	SPBC1198.10c	slm5	sequence	YCR024C	SLM5	sequence	mitochondrion
ENSG00000137547	29088		MRPL15	SPBC9B6.06	mrpl10	sequence	YNL284C	MRPL10	sequence	mitochondrion
ENSG00000137767	58472	59010	SQRDL	SPBC2G5.06c	hmt2	sequence	YML120C	NDI1	HMM	mitochondrion
ENSG00000138071	10097	66713	ACTR2	SPAC11H11.06	arp2	sequence	YDL029W	ARP2	sequence		1
ENSG00000138138	84896	67979	ATAD1	SPCC24B10.10c	SPCC24B10.10c	sequence	YGR028W	MSP1	sequence	mitochondrion
ENSG00000138297	10431		TIMM23	SPCC16A11.09c	tim23	sequence	YNR017W	MAS6	sequence	mitochondrion
ENSG00000138495	10063	12856	COX17	SPBC26H8.14c	cox17	sequence	YLL009C	COX17	sequence	mitochondrion
ENSG00000138801	9061	23971	PAPSS1	SPBC27.08c	sua1	profile	YJR010W	MET3	HMM	cytosol	1
ENSG00000139131	51067	70120	YARS2	SPCC576.06c	SPCC576.06c	sequence	YPL097W	MSY1	sequence	mitochondrion
ENSG00000140374	2108	110842	ETFA	SPAC27D7.06	SPAC27D7.06	sequence	YPR004C	YPR004C	sequence	mitochondrion
ENSG00000140451	80119	208084	PIF1	SPBC887.14c	pfh1	sequence	YML061C	PIF1	HMM	nucleus	1
ENSG00000140521	5428	18975	POLG	SPCC24B10.22	pog1	sequence	YOR330C	MIP1	sequence	mitochondrion
ENSG00000141378	51651	217057	PTRH2	SPAC19A8.14	SPAC19A8.14	sequence	YBL057C	PTH2	sequence	mitochondrion
ENSG00000141385	10939	69597	AFG3L2	SPBC543.09	SPBC543.09	sequence	YMR089C	YTA12	sequence	mitochondrion
ENSG00000142168	6647	20655	SOD1	SPAC821.10c	sod1	HMM	YJR104C	SOD1	sequence	extracellular region, mitochondrion, nucleus, extracellular matrix, cytosol, plasma membrane
ENSG00000143158	25874	70456	BRP44	SPAC24B11.09	SPAC24B11.09	sequence	YGR243W	FMP43	sequence	mitochondrion
ENSG00000143224	5498	19044	PPOX	SPAC1F5.07c	hem14	sequence	YER014W	HEM14	sequence	mitochondrion
ENSG00000143252	6391	66052	SDHC	SPCC330.12c	sdh3	sequence	YKL141W	SDH3	HMM	mitochondrion
ENSG00000143436	65005	78523	MRPL9	SPCC777.17c	SPCC777.17c	sequence	YNR022C	MRPL50	HMM	mitochondrion
ENSG00000144029	64969	77721	MRPS5	SPAC4G9.17c	mrps5	sequence	YBR251W	MRPS5	sequence	mitochondrion
ENSG00000144040	94097	94282	SFXN5	SPAC17G6.15c	SPAC17G6.15c	sequence	YOR271C	FSF1	sequence	mitochondrion
ENSG00000144381	3329	15510	HSPD1	SPAC12G12.04	mcp60	sequence	YLR259C	HSP60	sequence	endosome, cytosol, cytoplasmic vesicle, extracellular region, coated pit, nucleus, mitochondrion, cell surface, plasma membrane
ENSG00000144559	132001	68971	C3orf31	SPBC1A4.06c	SPBC1A4.06c	sequence	YGR046W	TAM41	HMM	mitochondrion
ENSG00000144659	54977	208638	SLC25A38	SPAC823.10c	SPAC823.10c	sequence	YDL119C	YDL119C	sequence		1	1
ENSG00000144741	115286	67582	SLC25A26	SPAC12B10.09	SPAC12B10.09	sequence	YNL003C	PET8	sequence	mitochondrion, nucleus
ENSG00000145982	10667	69955	FARS2	SPCC736.03c	SPCC736.03c	sequence	YPR047W	MSF1	sequence	mitochondrion
ENSG00000146066	192286	67044	HIGD2A	SPAC25B8.07c	SPAC25B8.07c	sequence	YML030W	YML030W	sequence	mitochondrion
ENSG00000146282	57038	109093	RARS2	SPBC25B2.09c	mrs1	sequence	YDR341C	YDR341C	sequence	mitochondrion
ENSG00000146701	4191	17448	MDH2	SPCC306.08c	SPCC306.08c	sequence	YKL085W	MDH1	HMM	mitochondrion, nucleus, plasma membrane
ENSG00000147454	51312	67712	SLC25A37	SPAC8C9.12c	SPAC8C9.12c	sequence	YKR052C	MRS4	sequence	mitochondrion
ENSG00000148187	92399	67871	MRRF	SPBC1709.09	SPBC1709.09	profile	YHR038W	RRF1	profile	mitochondrion
ENSG00000148290	6834	20930	SURF1	SPBC1215.01	shy1	sequence	YGR112W	SHY1	sequence	mitochondrion
ENSG00000148459	23590	56075	PDSS1	SPBPJ4664.01	dps1	sequence	YBR003W	COQ1	sequence	mitochondrion
ENSG00000148824	92170	212508	MTG1	SPBC25B2.04c	SPBC25B2.04c	sequence	YMR097C	MTG1	sequence	mitochondrion
ENSG00000148950	196294	66541	IMMP1L	SPBC2D10.07c	SPBC2D10.07c	sequence	YMR150C	IMP1	sequence	mitochondrion
ENSG00000149792	740	18120	MRPL49	SPAC3H8.03	SPAC3H8.03	sequence	YCR071C	IMG2	sequence	mitochondrion
ENSG00000150768	1737	235339	DLAT	SPCC794.07	SPCC794.07	sequence	YNL071W	LAT1	sequence	mitochondrion
ENSG00000151806	60558	231279	GUF1	SPAC1B3.04c	SPAC1B3.04c	sequence	YLR289W	GUF1	sequence	mitochondrion
ENSG00000152234	498	11946	ATP5A1	SPAC14C4.14	atp1	sequence	YBL099W	ATP1	HMM	mitochondrion, nucleus, plasma membrane
ENSG00000152428	92935	212679	MARS2	SPAC27E2.06c	SPAC27E2.06c	sequence	YGR171C	MSM1	sequence	mitochondrion
ENSG00000154174	9868	28185	TOMM70A	SPAC6B12.12	tom70	sequence	YNL121C	TOM70	HMM	mitochondrion
ENSG00000106603	55744		C7orf44	SPBC16E9.03c	SPBC16E9.03c	HMM	YIL157C	COA1	HMM		1
ENSG00000154518	518	228033	ATP5G3	SPMIT.10	atp9	sequence	Q0130	OLI1	sequence	mitochondrion
ENSG00000154723	522	11957	ATP5J	SPBC29A3.10c	atp14	HMM	YLR295C	ATP14	HMM	mitochondrion
ENSG00000154743	80746	381802	TSEN2	SPAPB17E12.07c	sen2	sequence	YLR105C	SEN2	sequence		1
ENSG00000154999	51373	66258	MRPS17	SPBC409.14c	mrps17	sequence	YMR188C	MRPS17	profile	mitochondrion
ENSG00000155463	5018	69089	OXA1L	SPBP4H10.03	oxa102	sequence	YER154W	OXA1	sequence	mitochondrion
ENSG00000156467	7381	67530	UQCRB	SPCC737.02c	qcr7	sequence	YDR529C	QCR7	HMM	mitochondrion
ENSG00000156502	6832	338359	SUPV3L1	SPAC637.11	rpm2	sequence	YPL029W	SUV3	sequence	mitochondrion
ENSG00000158042	63875	27397	MRPL17	SPBC1271.13	mrpl8	sequence	YJL063C	MRPL8	sequence	mitochondrion
ENSG00000158578	212	11656	ALAS2	SPAC2F3.09	hem1	sequence	YDR232W	HEM1	sequence	mitochondrion
ENSG00000183513	493753	76178	C2orf64	SPBC16A3.16	SPBC16A3.16	sequence	YJR034W	PET191	sequence	mitochondrion
ENSG00000159111	124995	107732	MRPL10	SPAC31A2.03	mrpl11	HMM	YDL202W	MRPL11	profile	mitochondrion
ENSG00000159186	539	28080	ATP5O	SPCC1840.06	atp5	sequence	YDR298C	ATP5	sequence	mitochondrion, plasma membrane
ENSG00000159423	8659	212647	ALDH4A1	SPBC24C6.04	SPBC24C6.04	sequence	YHR037W	PUT2	sequence	mitochondrion
ENSG00000159445	117145	75778	THEM4	SPBC26H8.11c	SPBC26H8.11c	profile	YBL095W	YBL095W	profile	cytosol, mitochondrion, plasma membrane
ENSG00000160916	9551	57423	ATP5J2	SPBC1604.11	atp17	HMM	YDR377W	ATP17	HMM	mitochondrion
ENSG00000161513	2232	14149	FDXR	SPBC3B8.01c	arh1	sequence	YDR376W	ARH1	sequence	mitochondrion
ENSG00000161653	162417	217214	NAGS	SPAC4G9.09c	arg11	sequence	YER069W	ARG5,6	sequence	mitochondrion
ENSG00000162129	81570	20480	CLPB	SPBC4F6.17c	SPBC4F6.17c	profile	YDR258C	HSP78	sequence	mitochondrion
ENSG00000162396	25973	230577	PARS2	SPBC24C6.03	SPBC24C6.03	sequence	YER087W	YER087W	sequence	mitochondrion
ENSG00000162600	115209	67013	OMA1	SPAP14E8.04	oma1	sequence	YKR087C	OMA1	sequence	mitochondrion
ENSG00000163050	56997	67426	CABC1	SPBC2D10.18	abc1	sequence	YGL119W	ABC1	sequence	mitochondrion
ENSG00000163114	5161	18598	PDHA2	SPAC26F1.03	pda1	sequence	YER178W	PDA1	sequence	mitochondrion
ENSG00000163528	131474	72170	CHCHD4	SPAC57A10.11c	tim40	sequence	YKL195W	MIA40	sequence	mitochondrion
ENSG00000163541	8802	56451	SUCLG1	SPAC16E8.17c	SPAC16E8.17c	sequence	YOR142W	LSC1	sequence	mitochondrion
ENSG00000163624	1040	74596	CDS1	SPBC13A2.03	SPBC13A2.03	sequence	YBR029C	CDS1	sequence	endoplasmic reticulum	1
ENSG00000163797	9553	66845	MRPL33	SPBC4F6.08c	mrpl39	sequence	YML009C	MRPL39	sequence	mitochondrion
ENSG00000164347	84340	320806	GFM2	SPBC660.10	SPBC660.10	sequence	YJL102W	MEF2	sequence	mitochondrion
ENSG00000164933	81034	69906	SLC25A32	SPBC27B12.09c	SPBC27B12.09c	sequence	YIL006W	YIA6	sequence	mitochondrion
ENSG00000165060	2395	14297	FXN	SPCC1183.03c	SPCC1183.03c	sequence	YDL120W	YFH1	sequence	cytosol, mitochondrion
ENSG00000165629	509	11949	ATP5C1	SPBC1734.13	atp3	sequence	YBR039W	ATP3	sequence	mitochondrion
ENSG00000165688	23203	66865	PMPCA	SPBC18E5.12c	mas2	sequence	YHR024C	MAS2	sequence	mitochondrion
ENSG00000165733	9790	213895	BMS1	SPBC31E1.06	bms1	profile	YPL217C	BMS1	sequence		1
ENSG00000165792	64745	52535	METT11D1	SPAC19B12.13	cox1102	profile	YKL155C	RSM22	profile	mitochondrion
ENSG00000165832	142940	72133	TRUB1	SPBC11C11.10	SPBC3B8.13c	sequence	YNL292W	PUS4	sequence		1
ENSG00000165898	122961	74316	ISCA2	SPBC3B9.17	isa2	sequence	YPR067W	ISA2	sequence	mitochondrion
ENSG00000166123	84706	108682	GPT2	SPBC582.08	SPBC582.08	sequence	YLR089C	ALT1	HMM	mitochondrion
ENSG00000166260	1353	69802	COX11	SPAC1420.04c	cox1101	sequence	YPL132W	COX11	sequence	mitochondrion
ENSG00000166343	118490	74843	ZMYND17	SPAC25B8.04c	SPAC25B8.04c	profile	YLR203C	MSS51	profile		1
ENSG00000166411	3419	67834	IDH3A	SPBC902.05c	idh2	sequence	YOR136W	IDH2	sequence	mitochondrion
ENSG00000166902	54948	94063	MRPL16	SPBC1105.03c	mrpl16	profile	YBL038W	MRPL16	profile	mitochondrion
ENSG00000167085	5245	18673	PHB	SPAC1782.06c	SPAC1782.06c	sequence	YGR132C	PHB1	sequence	mitochondrion, nucleus, plasma membrane
ENSG00000167136	2021	13804	ENDOG	SPAC17C9.08	pnu1	sequence	YJL208C	NUC1	sequence	mitochondrion
ENSG00000167186	10229	12850	COQ7	SPBC337.15c	coq7	sequence	YOR125C	CAT5	sequence	mitochondrion, nucleus
ENSG00000167283	10632	27425	ATP5L	SPAC22F3.07c	atp20	HMM	YPR020W	ATP20	profile	mitochondrion
ENSG00000167720	63826	27364	SRR	SPBC1677.03c	SPBC1677.03c	profile	YER086W	ILV1	HMM		1
ENSG00000167863	10476		ATP5H	SPBC29A10.13	atp7	sequence	YKL016C	ATP7	sequence	mitochondrion
ENSG00000167985	54949	66072	C11orf79	SPAC12B10.06c	SPAC12B10.06c	sequence	YOL071W	EMI5	sequence	mitochondrion
ENSG00000168291	5162	68263	PDHB	SPBC30D10.13c	pdb1	sequence	YBR221C	PDB1	sequence	mitochondrion
ENSG00000168827	85476	28030	GFM1	SPBC1306.01c	SPBC409.22c	sequence	YLR069C	MEF1	sequence	mitochondrion
ENSG00000168924	3954	56384	LETM1	SPAC23C11.17	SPAC23C11.17	sequence	YOL027C	MDM38	sequence	mitochondrion
ENSG00000169020	521	11958	ATP5I	SPBC106.05c	tim11	HMM	YDR322C-A	TIM11	HMM	mitochondrion
ENSG00000169021	7386	66694	UQCRFS1	SPBC16H5.06	rip1	sequence	YEL024W	RIP1	sequence	mitochondrion
ENSG00000169230	27166	66494	PRELID1	SPAP8A3.10	SPAP8A3.10	sequence	YLR193C	UPS1	sequence	mitochondrion, nucleus
ENSG00000169288	65008	94061	MRPL1	SPAC1610.02c	SPAC1610.02c	HMM	YDR116C	MRPL1	profile	mitochondrion
ENSG00000169599	27247	56748	NFU1	SPBC1709.19c	SPBC1709.19c	sequence	YKL040C	NFU1	sequence	cytosol, mitochondrion
ENSG00000169762	202018	231225	TAPT1	SPBC13G1.05	SPBC13G1.05	sequence	YER140W	YER140W	sequence		1	1
ENSG00000169919	2990	110006	GUSB	SPAC11E3.13c	gas5	profile	YMR307W	GAS1	HMM	vacuole, microsome	1
ENSG00000170445	3035	15115	HARS	SPBC2G2.12	hrs1	sequence	YPR033C	HTS1	sequence	cytosol	1
ENSG00000171503	2110	66841	ETFDH	SPAC20G8.04c	SPAC20G8.04c	sequence	YOR356W	YOR356W	sequence	mitochondrion
ENSG00000171953	91647	246782	ATPAF2	SPAC9.12c	atp12	sequence	YJL180C	ATP12	sequence	mitochondrion, nucleus
ENSG00000172115	54205	670717	CYCS	SPCC191.07	cyc1	sequence	YJR048W	CYC1	sequence	cytosol, mitochondrion, nucleus
ENSG00000172172	28998	68537	MRPL13	SPBC16G5.04	mrpl23	sequence	YOR150W	MRPL23	sequence	mitochondrion
ENSG00000172840	57546	382051	ENSG00000172840	SPAC10F6.17c	SPAC56E4.01c	sequence	YOR090C	PTC5	sequence	mitochondrion
ENSG00000173085	27235	71883	COQ2	SPAC56F8.04c	coq2	sequence	YNR041C	COQ2	profile	mitochondrion
ENSG00000173171	4580	17827	MTX1	SPBC409.19c	SPBC409.19c	sequence	YMR060C	SAM37	sequence	mitochondrion
ENSG00000173436	440574	433771	C1orf151	SPAPJ691.03	SPAPJ691.03	sequence	YCL057C-A	YCL057C-A	sequence	mitochondrion
ENSG00000173660	7388	100042918	UQCRH	SPBC16C6.08c	qcr6	profile	YFR033C	QCR6	HMM	mitochondrion
ENSG00000173867	26589	67308	MRPL46	SPCC126.05c	mrpl17	sequence	YNL252C	MRPL17	sequence	mitochondrion
ENSG00000174100	84311	67036	MRPL45	SPAC13G7.11	SPAC13G7.11	profile	YBR185C	MBA1	profile	mitochondrion
ENSG00000174547	65003	66419	MRPL11	SPAC1486.07c	mrpl19	sequence	YNL185C	MRPL19	sequence	mitochondrion
ENSG00000175193	55486	381038	PARL	SPBC13E7.11	SPBC30D10.19c	sequence	YGR101W	PCP1	sequence	mitochondrion
ENSG00000175536	387787	67164	ENSG00000175536	SPAC4F10.05c	SPAC4F10.05c	sequence	YLR239C	LIP2	sequence	mitochondrion
ENSG00000176102	1479	228410	CSTF3	SPAC6F12.17	rna14	sequence	YMR061W	RNA14	sequence		1
ENSG00000176387	3291	15484	HSD11B2	SPBC106.03	SPBC106.03	HMM	YIL124W	AYR1	HMM		1
ENSG00000177000	4524	17769	MTHFR	SPAC56F8.10	met9	sequence	YGL125W	MET13	sequence	cytosol	1
ENSG00000177370	29928	56322	TIMM22	SPBC25H2.04c	tim22	sequence	YDL217C	TIM22	sequence	mitochondrion
ENSG00000178445	2731	104174	GLDC	SPAC13G6.06c	gcv2	sequence	YMR189W	GCV2	sequence	mitochondrion
ENSG00000178741	9377	12858	COX5A	SPAC1B2.04	cox6	sequence	YHR051W	COX6	sequence	mitochondrion
ENSG00000178922	81888	68180	HYI	SPCC622.17	apn1	HMM	YKL114C	APN1	HMM		1
ENSG00000178952	7284	233870	TUFM	SPBC9B6.04c	tuf1	sequence	YOR187W	TUF1	sequence	mitochondrion
ENSG00000179091	1537	66445	CYC1	SPBC29A3.18	cyt1	sequence	YOR065W	CYT1	sequence	mitochondrion, plasma membrane
ENSG00000180185	81889	68636	FAHD1	SPBC21C3.09c	SPBC21C3.09c	sequence	YNL168C	FMP41	sequence	mitochondrion
ENSG00000181610	51649	64656	MRPS23	SPBC16A3.04	rsm25	profile	YIL093C	RSM25	HMM	mitochondrion, cytoskeleton, nucleus
ENSG00000181873	200205	216792	C1orf69	SPAC21E11.07	SPAC2C4.01	sequence	YJR122W	CAF17	sequence	mitochondrion
ENSG00000182154	64975	107733	MRPL41	SPAC3A12.19	SPAC3A12.19	profile	YBR282W	MRPL27	profile	mitochondrion
ENSG00000182173	283989	76265	TSEN54	SPCC613.09	sen54	sequence	YPL083C	SEN54	sequence		1
ENSG00000182180	51021	66242	MRPS16	SPBC354.06	mrps16	sequence	YPL013C	MRPS16	sequence	mitochondrion
ENSG00000182199	6472	108037	SHMT2	SPAC18G6.04c	shm2	HMM	YBR263W	SHM1	HMM	mitochondrion
ENSG00000182404	57128	380840	LYRM4	SPBC13G1.06c	isd11	sequence	YER048W-A	ISD11	sequence	mitochondrion
ENSG00000182512	51218	73046	GLRX5	SPAPB2B4.02	grx5	sequence	YPL059W	GRX5	sequence	mitochondrion
ENSG00000182768	51335	83485	NGRN	SPAC6B12.06c	SPAC6B12.06c	sequence	YNL213C	YNL213C	sequence	nucleus	1
ENSG00000183032	89874	217593	SLC25A21	SPAC328.09	SPAC328.09	sequence	YOR222W	ODC2	sequence	mitochondrion
ENSG00000183093	6182	56282	MRPL12	SPCC4B3.09c	SPCC4B3.09c	sequence	YGL068W	MNP1	sequence	mitochondrion
ENSG00000183596	51025	66449	ENSG00000183596	SPBC713.10	tim16	sequence	YJL104W	PAM16	sequence	mitochondrion
ENSG00000183617	116541	66047	MRPL54	SPCC645.09	mrpl37	profile	YBR268W	MRPL37	profile	mitochondrion
ENSG00000184076	29796	66152	ENSG00000184076	SPCC1682.01	qcr9	sequence	YGR183C	QCR9	sequence	mitochondrion
ENSG00000185414	51263	107734	MRPL30	SPCC1919.08c	mrpl33	profile	YMR286W	MRPL33	HMM	mitochondrion
ENSG00000185608	64976	18100	MRPL40	SPAC4F8.05c	mrpl28	profile	YDR462W	MRPL28	profile	mitochondrion, nucleus
ENSG00000187024	138428	329384	PTRH1	SPBC2D10.15c	SPBC2D10.15c	sequence	YHR189W	PTH1	sequence	mitochondrion
ENSG00000187145	54460	66292	MRPS21	SPBC839.09c	mrp21	profile	YBL090W	MRP21	HMM	mitochondrion
ENSG00000187796	64170	332579	CARD9	SPAC24H6.02c	SPAC24H6.02c	sequence	YNL310C	ZIM17	sequence		1
ENSG00000188313	5359	22038	PLSCR1	SPAC343.06c	SPAC343.06c	sequence	YJR100C	YJR100C	sequence	plasma membrane	1
ENSG00000188641	1806	99586	DPYD	SPAPB1E7.07	glt1	sequence	YDL171C	GLT1	sequence	cytosol	1
ENSG00000189283	2272	14198	FHIT	SPCC4G3.02	aph1	sequence	YDR305C	HNT2	sequence		1	1
ENSG00000196290	60491	65102	NIF3L1	SPCC126.12	SPCC126.12	sequence	YGL221C	NIF3	sequence	mitochondrion
ENSG00000196365	9361	74142	LONP1	SPAC22F3.06c	lon1	sequence	YBL022C	PIM1	sequence	mitochondrion
ENSG00000196636	57001	71238	ACN9	SPBP23A10.03c	SPBP23A10.03c	sequence	YDR511W	ACN9	sequence	mitochondrion
ENSG00000196683	54543	66169	TOMM7	SPBC27B12.10c	tom7	sequence	YNL070W	TOM7	profile	mitochondrion
ENSG00000196850	160760	320717	PPTC7	SPAC1556.03	azr1	sequence	YHR076W	PTC7	sequence	mitochondrion
ENSG00000197119	123096	214663	SLC25A29	SPAC4G9.20c	SPAC4G9.20c	sequence	YBR104W	YMC2	sequence	mitochondrion
ENSG00000197894	128	11532	ADH5	SPCC13B11.04c	SPCC777.01c	sequence	YDL168W	SFA1	sequence	mitochondrion
ENSG00000198130	26275	227095	HIBCH	SPBC2D10.09	SPBC2D10.09	sequence	YDR036C	EHD3	sequence	mitochondrion
ENSG00000198712	4513	17709	MT-CO2	SPMIT.11	cox2	sequence	Q0250	COX2	sequence	mitochondrion
ENSG00000198727	4519	17711	MT-CYB	SPMIT.05	cob1	sequence	Q0105	COB	sequence	mitochondrion
ENSG00000198743	6526	53881	SLC5A3	SPAC343.08c	mrp17	profile	YKL003C	MRP17	sequence	mitochondrion, plasma membrane
ENSG00000198804	4512	17708	MT-CO1	SPMIT.01	cox1	sequence	Q0045	COX1	HMM	mitochondrion
ENSG00000198938	4514	17710	MT-CO3	SPMIT.04	cox3	sequence	Q0275	COX3	HMM	mitochondrion
ENSG00000204370	6392	66925	SDHD	SPBP23A10.16	sdh4	sequence	YLR164W	YLR164W	profile	mitochondrion
ENSG00000204822	116540	68499	MRPL53	SPBC56F2.14	mrpl44	HMM	YMR225C	MRPL44	profile	mitochondrion
ENSG00000205751	6150	19935	MRPL23	SPAC31A2.08	mrp20	sequence	YDR405W	MRP20	sequence	mitochondrion
ENSG00000211456	22908	83493	SACM1L	SPBC19F5.03	SPBC19F5.03	sequence	YKL212W	SAC1	sequence	Golgi apparatus	1
ENSG00000163319	51023	68735	MRPS18C	SPCC18B5.04	rsm18	sequence	YER050C	RSM18	sequence	mitochondrion
ENSG00000140905	2653	68133	GCSH	SPBP19A11.01	SPBP19A11.01	sequence	YAL044C	GCV3	sequence	mitochondrion
ENSG00000156928	115416		C7orf30	SPAC31A2.06	atp25	HHM	YMR098C	YMR098C	HHM		1
ENSG00000170892	79042	66078	ENSG00000170892	SPBC19C7.07c	sen34	sequence	YAR008W	SEN34	sequence		1
ENSG00000180902	728294	98314	D2HGDH	SPBC713.03	SPBC713.03	sequence	YDL178W	DLD2	sequence	mitochondrion
ENSG00000196236	63929		XPNPEP3	SPAC12B10.05	SPAC12B10.05	sequence	YER078C	YER078C	sequence		1
ENSG00000215021	11331	12034	ENSG00000215021	SPCC1322.16	phb2	sequence	YGR231C	PHB2	sequence	mitochondrion
ENSG00000073169	83642	223776	ENSG00000073169	SPAC20G4.05c	SPAC20G4.05c	sequence	YPL222W	FMP40	sequence		1
ENSG00000131269	22		ABCB7	SPAC15A10.01	atm1	sequence	YMR301C	ATM1	HHM	mitochondrion
ENSG00000080824	3320	15519	HSP90AA1	SPAC926.04c	hsp90	sequence				cytosol, plasma membrane	1
ENSG00000111275	217	11669	ALDH2	SPAC9E9.09c	SPAC9E9.09c	sequence				mitochondrion
ENSG00000121039	157506	98711	RDH10	SPBC16H5.14c	SPBC21H7.08	HMM				nucleus	1
ENSG00000122687	29960	68017	FTSJ2	SPBC2G2.15c	mrm2	sequence				mitochondrion, nucleus
ENSG00000124532	57380	380836	MRS2	SPBC25H2.08c	mrs2	sequence				mitochondrion
ENSG00000125691	9349	65019	RPL23	SPCC1322.11	rpl2302	sequence				cytosol, nucleus	1
ENSG00000130347	84816	170728	RTN4IP1	SPBC16A3.02c	SPBC16A3.02c	sequence				mitochondrion
ENSG00000142657	5226	110208	PGD	SPBC660.16	SPBC660.16	sequence				cytosol	1	1
ENSG00000143314	79590	67707	MRPL24	SPAC4F8.02c	mrpl40	profile				mitochondrion
ENSG00000145439	84869	234309	CBR4	SPAC3G9.02	oar2	sequence				mitochondrion
ENSG00000151093	54995	71147	OXSM	SPBC887.13c	SPBC887.13c	sequence				mitochondrion
ENSG00000159461	267	23802	AMFR	SPCC4G3.13c	SPCC4G3.13c	sequence				endoplasmic reticulum	1
ENSG00000160200	875	12411	CBS	SPBC36.04	cys11	sequence					1
ENSG00000166133	27079	271842	RPUSD2	SPAC18B11.02c	SPAC18B11.02c	sequence					1	1
ENSG00000169718	64118	68730	DUS1L	SPBC36B7.04	SPBC36B7.04	sequence					1
ENSG00000170439	196410	71664	METTL7B	SPBC3B9.04	SPBC3B9.04	sequence					1
ENSG00000181991	64963	67994	MRPS11	SPAC1B3.18c	mrps18	sequence				mitochondrion
ENSG00000182054	3418	269951	IDH2	SPAC6G10.08	idp1	sequence				mitochondrion
ENSG00000183773	150209	72168	AIFM3	SPAC26F1.14c	aif1	sequence				mitochondrion, nucleus, plasma membrane, cytosol, endoplasmic reticulum
ENSG00000198899	4508	17705	MT-ATP6	SPMIT.07	atp6	sequence				mitochondrion
ENSG00000003509	55471	73694	C2orf56	SPAC25A8.03c	SPAC3C7.15c	profile				mitochondrion
ENSG00000004455	204	11637	AK2	SPAC4G9.03	adk1	sequence				mitochondrion
ENSG00000005022	292	433923	SLC25A5	SPBC530.10c	anc1	sequence				mitochondrion, cytoskeleton, plasma membrane
ENSG00000010932	2326	14261	FMO1	SPBP16F5.08c	SPBP16F5.08c	profile				endoplasmic reticulum	1
ENSG00000021826	1373	227231	CPS1	SPAC22G7.06c	ura1	sequence				mitochondrion
ENSG00000031691	55166	83815	CENPQ	SPCC1235.07	fta7	HMM				cytosol, nucleus	1
ENSG00000034533	28990	66595	ASTE1	SPCC962.05	ast1	HMM					1
ENSG00000036473	5009	18416	OTC	SPAC4G9.10	arg3	sequence				mitochondrion
ENSG00000050405	51474	65970	LIMA1	SPAC29B12.12	SPAC29B12.12	sequence				cytoskeleton, plasma membrane	1
ENSG00000062650	23063	218914	WAPAL	SPBC428.17c	wpl1	profile				chromatin, nucleus	1
ENSG00000074416	11343	23945	MGLL	SPCC5E4.05c	SPCC5E4.05c	sequence				plasma membrane	1
ENSG00000075131	54962	66131	TIPIN	SPBC30D10.04	swi3	sequence				chromatin, nucleus	1
ENSG00000075303	55972	319653	SLC25A40	SPCC1442.03	SPCC1450.19	HMM				mitochondrion
ENSG00000079435	3991	16890	LIPE	SPAC4A8.06c	SPAC4A8.06c	HMM				cytosol	1
ENSG00000080819	1371	12892	CPOX	SPAC222.11	hem13	sequence				mitochondrion
ENSG00000082068	55100	545085	WDR70	SPAC343.17c	SPAC343.17c	sequence					1
ENSG00000085491	29957	229731	SLC25A24	SPBC12D12.05c	SPBC12D12.05c	sequence				mitochondrion
ENSG00000086065	51510	76959	CHMP5	SPCC162.06c	SPCC162.06c	sequence				cytosol, nucleus	1
ENSG00000089041	5027	18439	P2RX7	SPAC1687.23c	SPAC1687.23c	HMM				cell surface, intercellular junction, plasma membrane	1
ENSG00000089220	5037	23980	PEBP1	SPBC2F12.10	SPBC2F12.10	profile				cell surface	1
ENSG00000095380	54187	94181	NANS	SPAP8A3.07c	SPAP8A3.07c	HMM				cytosol	1
ENSG00000099899	27037	15547	TRMT2A	SPAC4G8.07c	SPAC4G8.07c	sequence					1
ENSG00000100300	706	12257	TSPO	SPBC725.10	SPBC725.10	sequence				mitochondrion
ENSG00000101181	26164	52856	GTPBP5	SPAP8A3.11c	SPAP8A3.11c	sequence				mitochondrion
ENSG00000101189	55257	73247	C20orf20	SPBC16A3.19	eaf7	sequence				nucleus	1
ENSG00000101574	64863	76781	METTL4	SPAC22G7.07c	SPAC22G7.07c	sequence					1
ENSG00000102967	1723	56749	DHODH	SPAC57A10.12c	ura3	sequence				mitochondrion
ENSG00000103018	80777	66427	CYB5B	SPCC16A11.10c	oca8	sequence				mitochondrion
ENSG00000103121	56942	66531	C16orf61	SPBC21D10.07	cmc1	sequence					1	1
ENSG00000105325	51343	56371	FZR1	SPBC1198.12	mfr1	sequence				cytosol, nucleus, ubiquitin ligase complex	1
ENSG00000105865	11062	71916	DUS4L	SPCC777.15	SPCC777.15	sequence					1
ENSG00000106153	51142	14004	CHCHD2	SPAC6C3.02c	SPAC6C3.02c	sequence				mitochondrion		1
ENSG00000108733	5193	103737	PEX12	SPAPB17E12.03	SPAPB17E12.03	sequence				microbody	1
ENSG00000111843	51522	66154	TMEM14C	SPAP14E8.05c	SPAP14E8.05c	profile				mitochondrion
ENSG00000112651	51069	27398	MRPL2	SPCC16C4.15	rml2	sequence				mitochondrion
ENSG00000113161	3156	15357	HMGCR	SPCC162.09c	hmg1	sequence				microsome, endoplasmic reticulum	1
ENSG00000113492	64902	268782	AGXT2	SPAC1039.07c	SPAC1039.07c	sequence				mitochondrion
ENSG00000114735	51409	69536	HEMK1	SPAC29B12.05c	SPAC29B12.05c	sequence				mitochondrion
ENSG00000115520	80219	67876	COQ10B	SPCC16A11.07	coq10	sequence				mitochondrion
ENSG00000116133	1718	74754	DHCR24	SPAPB1A10.12c	alo1	sequence				nucleus, endoplasmic reticulum	1
ENSG00000116148	81669	56036	CCNL2	SPAC1782.04	cox24	HMM					1
ENSG00000117682	79947	67422	DHDDS	SPAC4D7.04c	SPAC4D7.04c	sequence					1
ENSG00000120675	29103	66148	DNAJC15	SPAC824.06	tim14	sequence				mitochondrion
ENSG00000121691	847	12359	CAT	SPCC757.07c	ctt1	sequence				mitochondrion, microbody
ENSG00000123297	10102	66399	TSFM	SPBC800.07c	tsf1	sequence				mitochondrion, nucleus
ENSG00000124641	9477	56771	MED20	SPAC17G8.05	med20	HMM				nucleus	1
ENSG00000125454	60386	67283	SLC25A19	SPBC1604.04	SPBC1604.04	sequence				mitochondrion
ENSG00000125630	84172	20017	POLR1B	SPBP23A10.07	rpa2	sequence				nucleus	1
ENSG00000125995	140823	67067	ROMO1	SPBC27.06c	mgr2	HMM				mitochondrion
ENSG00000126267	1340	110323	COX6B1	SPCC1442.08c	cox12	sequence				mitochondrion
ENSG00000128654	10651	53375	MTX2	SPAC589.04	SPAC589.04	sequence				mitochondrion
ENSG00000130021	8226	67365	HDHD1A	SPAC4C5.01	SPAC4C5.01	HMM					1
ENSG00000130204	10452	53333	TOMM40	SPBC27B12.13	tom40	sequence				mitochondrion
ENSG00000130312	64981	94065	MRPL34	SPBC21C3.04c	SPBC21C3.04c	sequence				mitochondrion
ENSG00000131069	55902	60525	ACSS2	SPCC191.02c	SPCC417.14c	sequence				nucleus	1	1
ENSG00000131143	1327	12857	COX4I1	SPCC338.10c	cox5	sequence				mitochondrion, nucleus
ENSG00000131462	7283	103733	TUBG1	SPBC32F12.04	tug1	sequence				cytosol, cytoskeleton	1
ENSG00000132294	23167	76740	EFR3A	SPCC794.08	SPCC794.08	profile				plasma membrane	1
ENSG00000133943	80017	217830	C14orf159	SPAC5H10.01	SPAC5H10.01	sequence				mitochondrion
ENSG00000134375	10440	636544	TIMM17A	SPAC3A12.16c	tim17	sequence				mitochondrion
ENSG00000135002	55312	54391	RFK	SPCC18.16c	fmn1	sequence				cytosol, mitochondrion
ENSGX0000000003	100131863		gi:100131863	SPCC1259.01c	rps1802	sequence					1
ENSG00000135070	81689		ISCA1	SPCC645.03c	isa1	sequence				mitochondrion
ENSG00000136717	274	30948	BIN1	SPBC21D10.12	hob1	profile				cytoskeleton, nucleus	1
ENSG00000137413	129685	63856	TAF8	SPCC1259.06	SPCC1259.06	sequence				nucleus	1
ENSG00000137500	60492	66365	CCDC90B	SPAC3H1.08c	SPAC3H1.08c	sequence				mitochondrion
ENSG00000137944	56267	229905	CCBL2	SPAC6B12.04c	SPAC6B12.04c	sequence				mitochondrion
ENSG00000138095	10128	72416	LRPPRC	SPAC8C9.06c	SPAC8C9.06c	sequence				mitochondrion, cytoskeleton, nucleus
ENSG00000138231	51163	83703	DBR1	SPAC17A5.02c	dbr1	sequence				nucleus	1
ENSG00000139547	8608	216453	RDH16	SPAC23D3.11	ayr1	sequence				microsome	1
ENSG00000139726	8562	68184	DENR	SPBC16C6.05	SPBC16C6.05	sequence					1
ENSG00000140876	283927	67528	NUDT7	SPAC6G9.05	pcd1	sequence				microbody	1
ENSG00000140983	89941	214952	RHOT2	SPCC320.04c	SPCC320.04c	sequence				cytosol, mitochondrion, plasma membrane
ENSG00000143363	58497	229589	PRUNE	SPAC2F3.11	SPAC2F3.11	sequence					1
ENSG00000143799	142	11545	PARP1	SPBC3E7.05c	SPBC3E7.05c	profile				nucleus	1
ENSG00000144231	5433	69241	POLR2D	SPBC337.14	rpb4	sequence				nucleus	1
ENSG00000145020	275	434437	AMT	SPAC31G5.14	gcv1	sequence				mitochondrion
ENSG00000146151	54511	208982	HMGCLL1	SPBC1105.02c	lys4	sequence					1	1
ENSG00000147576	137872	76187	ADHFE1	SPAC5H10.06c	adh4	sequence				mitochondrion
ENSG00000147813	93100	223646	NAPRT1	SPAC1486.06	SPAC1486.06	profile				cytosol, nucleus, Golgi apparatus	1
ENSG00000149269	5058	18479	PAK1	SPAC1F5.09c	shk2	HMM				cytosol, Golgi apparatus, plasma membrane	1
ENSG00000150779	26521	30057	TIMM8B	SPAC13G6.04	tim8	sequence				mitochondrion
ENSG00000152256	5163	228026	PDK1	SPAC644.11c	SPAC644.11c	sequence				mitochondrion
ENSG00000152382	117143	27878	TADA1L	SPBC887.18c	hfi1	profile				nucleus	1
ENSG00000152520	255967	72587	PAN3	SPAC1B1.04c	SPAC1B1.04c	sequence				cytosol, cytoskeleton	1
ENSG00000153558	25827	72179	FBXL2	SPBC25B2.11	pof2	sequence					1
ENSG00000153982	284161	66569	GDPD1	SPAC4D7.02c	SPAC4D7.02c	sequence					1
ENSG00000154814	92106	218885	OXNAD1	SPAC869.02c	SPAC869.02c	profile				mitochondrion
ENSG00000155008	139322	68117	APOOL	SPCC1442.05c	SPCC1442.05c	HMM				mitochondrion
ENSG00000160124	131076	381045	CCDC58	SPCC338.04	cid2	sequence				mitochondrion
ENSG00000160202	1409	12954	CRYAA	SPCC338.06c	SPCC338.06c	HMM				nucleus	1
ENSG00000162836	51205	66659	ACP6	SPBC4.06	SPBC4.06	sequence				mitochondrion
ENSG00000163170	388962	78653	BOLA3	SPCC4B3.11c	SPCC4B3.11c	sequence					1	1
ENSG00000163626	285521	231430	COX18	SPCC1442.15c	cox18	sequence				mitochondrion
ENSG00000164002	64789	73172	DEM1	SPBC685.02	SPBC685.02	sequence					1
ENSG00000164032	3015	51788	H2AFZ	SPBC11B10.10c	pht1	sequence				chromatin, nucleus	1
ENSG00000164754	5885	19357	RAD21	SPCC338.17c	rad21	sequence				nucleus	1
ENSG00000165283	30968	66592	STOML2	SPBC16G5.07c	SPBC16G5.07c	sequence				mitochondrion, cytoskeleton, nucleus
ENSG00000165637	7417	22334	VDAC2	SPAC1635.01	SPAC1635.01	sequence				mitochondrion
ENSG00000165775	65991	73297	FUNDC2	SPAC29A4.17c	SPAC29A4.17c	sequence				mitochondrion
ENSG00000166441	6157	26451	RPL27A	SPCC5E4.07	rpl2802	HMM				cytosol, cytosolic ribosome	1
ENSG00000166821	8800	18631	PEX11A	SPBC582.09	pex11	sequence				microbody	1
ENSG00000167113	51117	227683	COQ4	SPAC1687.12c	coq4	sequence				mitochondrion
ENSG00000167513	81620	67177	CDT1	SPBC428.18	cdt1	HMM				cytosol, nucleus	1
ENSG00000167792	4723	17995	NDUFV1	SPBC18E5.10	SPBC18E5.10	sequence				mitochondrion
ENSG00000167862	3396	68572	ICT1	SPAC589.11	mug82	sequence				mitochondrion
ENSG00000168818	53407	71116	STX18	SPCC895.04c	ufe1	HMM				endoplasmic reticulum	1
ENSGX0000000002	100506595		gi:645490	SPAC4G9.11c	cmb1	HHM					1
ENSG00000170549	79192	16371	IRX1	SPMTR.02	matPi	sequence					1
ENSG00000171109	55669	67414	MFN1	SPBC1706.03	fzo1	sequence				mitochondrion
ENSG00000171421	64979	94066	MRPL36	SPBC83.06c	SPBC83.06c	sequence				mitochondrion
ENSG00000171862	5728	19211	PTEN	SPBC609.02	ptn1	sequence				cytosol, nucleus, plasma membrane	1
ENSG00000172586	118487	66121	CHCHD1	SPAC24C9.13c	mrp10	HMM				mitochondrion
ENSG00000172732	80198	71711	MUS81	SPCC4G3.05c	mus81	sequence					1
ENSG00000173137	203054	268822	ADCK5	SPAC10F6.14c	SPAC10F6.14c	HMM				mitochondrion
ENSG00000173221	2745	93692	GLRX	SPAC15E1.09	grx2	HMM				cytosol, mitochondrion, nucleus
ENSG00000173726	9804	67952	TOMM20	SPAC6F12.07	tom20	sequence				mitochondrion
ENSG00000173992	9973	12460	CCS	SPAC22E12.04	ccs1	HMM				nucleus	1
ENSG00000174928	285315	329659	C3orf33	SPBC19F8.04c	SPBC19F8.04c	HMM					1
ENSG00000175606	54968	70397	TMEM70	SPAC1834.10c	SPAC1834.10c	profile				mitochondrion
ENSG00000176876	5827	19301	PXMP2	SPAC4G9.14	SPAC4G9.14	sequence				mitochondrion
ENSG00000177302	7156	21975	TOP3A	SPBC16G5.12c	top3	sequence				nucleus	1
ENSG00000178127	4729	72900	NDUFV2	SPAC11E3.12	SPAC11E3.12	sequence				mitochondrion
ENSG00000182400	122553	78232	TRAPPC6B	SPAC13G6.05c	SPAC13G6.05c	sequence					1
ENSG00000183044	18	268860	ABAT	SPAC19D5.07	uga1	sequence				mitochondrion
ENSG00000184343	26576	56504	SRPK3	SPBC530.14c	dsk1	profile					1
ENSG00000184903	83943	93757	IMMP2L	SPBC336.13c	SPBC336.13c	sequence				mitochondrion, nucleus
ENSG00000185633	56901	407790	NDUFA4L2	SPBC3H7.08c	SPBC3H7.08c	HMM					1	1
ENSG00000189201	90639	68033	COX19	SPCC1672.04c	SPCC1672.04c	sequence					1	1
ENSG00000196090	11122	19281	PTPRT	SPAC19D5.01	pyp2	sequence					1
ENSG00000197444	55753	239017	OGDHL	SPBC3H7.03c	SPBC3H7.03c	sequence				mitochondrion
ENSG00000197579	10210	106021	TOPORS	SPBC16G5.03	SPBC16G5.03	HMM				nucleus	1
ENSG00000198099	127	26876	ADH4	SPBC1539.07c	SPBC1539.07c	HMM				cytosol, cytoskeleton	1
ENSG00000198860	116461	66637	TSEN15	SPAC959.10	sen15	sequence					1
ENSG00000204237	339229	66431	C17orf90	SPCP31B10.02	SPCP31B10.02	sequence				mitochondrion
ENSG00000204842	6311	20239	ATXN2	SPBC21B10.03c	SPBC21B10.03c	sequence				nucleus, Golgi apparatus	1
ENSG00000205629	51451	30949	LCMT1	SPBP8B7.08c	SPBP8B7.08c	sequence					1
ENSG00000215845	100131187	226654	ENSG00000215845	SPAC4H3.07c	SPAC4H3.07c	sequence				mitochondrion
ENSG00000078814	57644		MYH7B	SPAC4A8.05c	myp2	HHM					1
ENSG00000100445	56948	654795	C14orf124	SPCC1840.09	SPCC1840.09	sequence					1
ENSG00000105298	58509	70312	C19orf29	SPBC2F12.12c	SPBC2F12.12c	sequence				nucleus	1
ENSG00000130921	91574		C12orf65	SPBC1105.18c	SPBC887.21c	sequence					1
ENSG00000166896	91419	68876	XRCC6BP1	SPCC320.12	SPCC330.17c	sequence					1
ENSG00000187630	317749		DHRS4L2	SPAC8E11.10	SPAC8E11.10	HHM					1
ENSG00000205138	644096	68332	ENSG00000205138	SPAC664.12c	SPAC664.12c	sequence				mitochondrion
ENSG00000205168	441361		REXO1L5P	SPAC1782.08c	rex3	sequence					1
ENSG00000205580	441272		ENSG00000205580	SPAC17A2.11	SPAC17A2.11	HHM					1
ENSG00000211450	280636	72657	C11orf31	SPCC24B10.04	SPCC24B10.04	HHM					1
ENSG00000182890	2747		GLUD2	SPCC622.12c	SPCC622.12c	sequence				mitochondrion
ENSG00000001497	81887	76130	LAS1L				YKR063C	LAS1	sequence	nucleus	1
ENSG00000008130	65220	192185	NADK				YPL188W	POS5	HMM		1
ENSG00000100714	4522	108156	MTHFD1				YBR084W	MIS1	HMM	cytosol, mitochondrion
ENSG00000106246	26024	71799	PTCD1				YLR067C	PET309	profile		1
ENSG00000113407	6897	110960	TARS				YIL078W	THS1	sequence	cytosol	1
ENSG00000004864	10165	50799	SLC25A13				YPR021C	AGC1	sequence	mitochondrion
ENSG00000010256	7384	22273	UQCRC1				YBL045C	COR1	HMM	mitochondrion
ENSG00000072756	51095	70047	TRNT1				YER168C	CCA1	sequence	mitochondrion
ENSG00000073578	6389	66945	SDHA				YKL148C	SDH1	sequence	mitochondrion
ENSG00000074800	2023	13806	ENO1				YGR254W	ENO1	HMM	cytosol, nucleus	1
ENSG00000078668	7419	22335	VDAC3				YNL055C	POR1	sequence	mitochondrion
ENSG00000088766	54675	66586	CRLS1				YDL142C	CRD1	sequence	mitochondrion
ENSG00000089351	57655	52857	GRAMD1A				YDR326C	YSP2	profile		1
ENSG00000090857	55066	319518	PDPR				YDR019C	GCV1	HMM	mitochondrion
ENSG00000095321	1384	12908	CRAT				YML042W	CAT2	profile	mitochondrion, microbody
ENSG00000101182	5688	26444	PSMA7				YOL038W	PRE6	sequence		1
ENSG00000102125	6901	66826	TAZ				YPR140W	TAZ1	sequence	mitochondrion
ENSG00000102144	5230	18655	PGK1				YCR012W	PGK1	sequence	cytosol	1
ENSG00000102886	79153	68616	GDPD3				YPL206C	YPL206C	sequence		1
ENSG00000103005	79650	101985	C16orf57				YLR132C	YLR132C	profile		1
ENSG00000103507	10295	12041	BCKDK				YIL042C	PKP1	sequence	mitochondrion
ENSG00000105220	2821	14751	GPI				YBR196C	PGI1	sequence	cytosol, nucleus, plasma membrane	1
ENSGX0000000000	283440		gi:283440				YDR494W	RSM28	HHM		1
ENSG00000105953	4967	18293	OGDH				YIL125W	KGD1	sequence	mitochondrion
ENSG00000108602	218	11670	ALDH3A1				YMR110C	HFD1	sequence		1	1
ENSG00000111229	10094	56378	ARPC3				YLR370C	ARC18	sequence	cytoskeleton	1
ENSG00000111640	2597	100043349	GAPDH				YGR192C	TDH3	sequence	cytosol	1
ENSG00000111669	7167	21991	TPI1				YDR050C	TPI1	sequence	cytosol	1
ENSG00000111780	283459	384281	GATC				YGR102C	YGR102C	HMM	mitochondrion
ENSG00000112695	1347	12866	COX7A2				YMR256C	COX7	HMM	mitochondrion
ENSG00000114026	4968	18294	OGG1				YML060W	OGG1	sequence	mitochondrion
ENSG00000116688	9927	170731	MFN2				YBR179C	FZO1	profile	mitochondrion, cytoskeleton
ENSGX0000000001	79903	74763	gi:113425892				YMR030W	RSF1	HHM		1
ENSG00000117592	9588	11758	PRDX6				YBL064C	PRX1	sequence	cytosol, mitochondrion
ENSG00000124097	10357		HMG1L1				YMR072W	ABF2	HMM		1
ENSG00000125901	64949	99045	MRPS26				YOR158W	PET123	HMM	mitochondrion
ENSG00000125906	642636	668929	ENSG00000125906				YDL003W	MCD1	sequence	nucleus	1
ENSG00000126768	10245	21855	TIMM17B				YJL143W	TIM17	sequence	mitochondrion, cytoskeleton
ENSG00000126858	55288	59040	RHOT1				YAL048C	GEM1	sequence	cytosol, mitochondrion, plasma membrane
ENSG00000126953	1678	30058	TIMM8A				YJR135W-A	TIM8	sequence	mitochondrion
ENSG00000178449	84987	66379	C12orf62				YML129C	COX14	HMM	mitochondrion
ENSG00000131055	84701	84682	COX4I2				YIL111W	COX5B	profile	mitochondrion
ENSG00000131368	64432	64658	MRPS25				YKL167C	MRP49	HMM	mitochondrion
ENSG00000132664	10621	70408	POLR3F				YNR003C	RPC34	sequence	nucleus	1
ENSG00000133112	7178	22070	TPT1				YKL056C	TMA19	sequence	extracellular region, cytoskeleton, nucleus, endosome	1
ENSG00000134056	92259	66128	MRPS36				YFR049W	YMR31	HMM	mitochondrion
ENSG00000134452	84893	50755	FBXO18				YOL095C	HMI1	HMM	nucleus	1
ENSG00000135094	10993	231691	SDS				YCL064C	CHA1	sequence		1
ENSG00000135108	23014	231670	FBXO21				YLR368W	MDM30	HMM		1
ENSG00000135469	93058	210582	COQ10A				YOL008W	COQ10	sequence	mitochondrion
ENSG00000136628	2058	107508	EPRS				YGL245W	GUS1	sequence	cytosol	1
ENSG00000138413	3417	15926	IDH1				YDL066W	IDP1	sequence	cytosol, microbody, mitochondrion
ENSG00000138777	27068	74776	PPA2				YMR267W	PPA2	HMM	mitochondrion
ENSG00000141959	5211	18641	PFKL				YMR205C	PFK2	sequence	cytosol	1
ENSG00000143627	5313	18770	PKLR				YOR347C	PYK2	sequence	cytosol	1
ENSG00000183978	28958	52469	CCDC56				YJL062W-A	COA3	HMM		1	1
ENSG00000144182	51601	623661	LIPT1				YJL046W	YJL046W	sequence	mitochondrion
ENSG00000144451	79582	66722	SPAG16				YJL112W	MDV1	HMM	cytoskeleton, nucleus, cilium, flagellum (Eukaryota)	1
ENSG00000144908	10840	107747	ALDH1L1				YOR374W	ALD4	HMM	mitochondrion
ENSG00000168275	388753	67892	C1orf31				YMR244C-A	YMR244C-A	sequence	mitochondrion
ENSG00000145354	493856	67006	CISD2				YDL069C	CBS1	HMM	mitochondrion, endoplasmic reticulum
ENSG00000148339	114789	227731	SLC25A25				YNL083W	SAL1	HMM	mitochondrion
ENSG00000152556	5213	18642	PFKM				YGR240C	PFK1	HMM	cytosol, plasma membrane	1
ENSG00000156508	1915		EEF1A1				YPR080W	TEF1	sequence	cytosol	1
ENSG00000156510	80201	216019	HKDC1				YGL253W	HXK2	sequence	mitochondrion, nucleus
ENSG00000157184	1376	12896	CPT2				YAR035W	YAT1	sequence	mitochondrion
ENSG00000158882	84134	641376	TOMM40L				YMR203W	TOM40	profile	mitochondrion
ENSG00000229833	100131801		AC008763.1				YDR079W	PET100	profile		1
ENSG00000159348	51706	72017	CYB5R1				YKL150W	MCR1	HMM	mitochondrion
ENSG00000160471	125965	333182	COX6B2				YLR038C	COX12	sequence	mitochondrion
ENSG00000160883	3101	212032	HK3				YFR053C	HXK1	HMM	cytosol, mitochondrion
ENSG00000162910	128308	67212	MRPL55				YBR122C	MRPL36	HMM	mitochondrion
ENSG00000164405	27089	22272	UQCRQ				YJL166W	QCR8	profile	mitochondrion
ENSG00000164708	5224	56012	PGAM2				YKL152C	GPM1	sequence	cytosol	1
ENSG00000232838	100303755		AL050321.1				YER058W	PET117	sequence		1
ENSG00000164898	154791	66117	FMC1				YIL098C	FMC1	HMM	mitochondrion
ENSG00000165553	58157	64242	NGB				YGR234W	YHB1	sequence		1
ENSG00000165609	11164	53893	NUDT5				YBR111C	YSA1	sequence		1
ENSG00000196860	387990		TOMM20L				YGR082W	TOM20	sequence		1
ENSG00000166816	197257	52815	LDHD				YDL174C	DLD1	sequence	mitochondrion
ENSG00000166855	10845	270166	CLPX				YBR227C	MCX1	sequence	mitochondrion
ENSG00000169100	293	11740	SLC25A6				YBR085W	AAC3	sequence	mitochondrion
ENSG00000169710	2194	14104	FASN				YER061C	CEM1	HMM	cytosol, mitochondrion, Golgi apparatus, plasma membrane
ENSG00000170791	79145	66433	CHCHD7				YHR116W	COX23	sequence	mitochondrion
ENSG00000171097	883	70266	CCBL1				YJL060W	BNA3	sequence	nucleus	1
ENSG00000172009	7064	50492	THOP1				YCL057W	PRD1	sequence		1
ENSG00000175756	54998	66077	AURKAIP1				YLR204W	QRI5	HMM	mitochondrion, nucleus
ENSG00000177192	80324	56361	PUS1				YGL063W	PUS2	sequence	nucleus	1
ENSG00000178537	788	57279	SLC25A20				YOR100C	CRC1	sequence	mitochondrion
ENSG00000183048	1468	27376	SLC25A10				YLR348C	DIC1	sequence	mitochondrion, nucleus
ENSG00000184536	645619		ENSG00000184536				YDR226W	ADK1	HMM	mitochondrion
ENSG00000188566	27158	78797	NDOR1				YPR048W	TAH18	sequence	cytosol, cytoskeleton, nucleus	1
ENSG00000197345	219927	353242	MRPL21				YJL096W	MRPL49	profile	mitochondrion
ENSG00000198925	79065	245860	ATG9A				YDL149W	ATG9	sequence	vacuole	1
ENSG00000203667	116228	66359	FAM36A				YDR231C	COX20	profile	mitochondrion
ENSG00000204316	64978	60441	MRPL38				YDR322W	MRPL35	HMM	mitochondrion, cytoskeleton
ENSG00000204394	7407	22321	VARS				YGR094W	VAS1	sequence	cytosol, mitochondrion
ENSG00000137210	81853		TMEM14B				YJR085C	YJR085C	sequence		1
ENSG00000101342	140711	383766	C20orf118				YPL196W	OXR1	sequence		1
ENSG00000112394	117247		SLC16A10				YNL125C	ESBP6	HHM	plasma membrane	1
ENSG00000205981	131118	67713	DNAJC19				YLR008C	PAM18	sequence	mitochondrion

## Sheet: description
The list of human orthologs of fungal mitochondrial proteins. Identifiers and names of fungal gene orthologs are indicated, together with the method’s phase (sequence, profile, HMM) that allowed the orthology inference.
Column descriptions
Human gene identifier	Ensembl gene id
Human gene name	Hugo gene name
S. pombe ortholog (id)	Systematic name of S. pombe ortholog
S. pombe ortholog (name)	Gene name of S. pombe ortholog
S. pombe pipeline phase	The phase of the pipeline where the human gene was identified as S. pombe ortholog
S. cerevisiae ortholog (id)	Systematic name of S. cerevisiae ortholog
S. cerevisiae ortholog (name)	Gene name of S. cerevisiae ortholog
S. cerevisiae pipeline phase	The phase of the pipeline where the human gene was identified as S. cerevisiae ortholog
Annotated localization in mammals	Known mammalian subcellular localization data from Mitocarta (Pagliarini et al., 2008) and GO annotations for human and mouse (see Supplemental Information).
Previously not shown to localize to mitochondria	Mammalian proteins that are orthologs of yeast mitochondrial proteins, but not shown experimentally to localize to the mitochondrial compartment in mammals (181 proteins). Includes protein with an unknown localization in mammals (89 proteins in both human and mouse), as well as assigned to other compartment (92 proteins, for only 20 proteins the non-mitochondrial localization was confirmed in bot…
Predicted mitochondrial localization (probabilistic integration)	Proteins predicted to localize to mitochondria based on the probabilistic integration (Table SI3)
